# Supplementary material for: From MS1 to Structure: A Van Krevelen–DBE–Aromaticity‐Based Framework for Annotating Specialized Metabolites via High‐Resolution Mass Spectrometry
Source: Rapid Commun Mass Spectrom. 2025 Sep 22;39(24):e10145. doi: 10.1002/rcm.10145 (PMC12454732; doi:10.1002/rcm.10145)
Supplement: Supplementary file 1 — Data S1: Supporting Information. [file RCM-39-e10145-s001.xlsx]

## Sheet: Van Krevelen
Class	Molecular formula	O/C	H/C
Triterpenes	C30H48O3	0,10	1,60
Triterpenes	C30H48O3	0,10	1,60
Triterpenes	C30H50O	0,033	1667
Triterpenes	C30H50O2	0,067	1667
Triterpenes	C30H48O3	0,10	1,60
Triterpenes	C30H48O5	0,167	1,60
Triterpenes	C30H48O6	0,20	1,61
Triterpenes	C30H50O1	0,033	1667
Triterpenes	C30H50O	0,033	1667
Triterpenes	C30H50O	0,033	1667
Triterpenes	C30H50O	0,033	1667
Triterpenes	C30H52O2	0,067	1733
Triterpenes	C30H50O3	0.1	1667
Triterpenes	C32H46O8	0,25	1438
Triterpenes	C30H46O4	0,133	1533
Triterpenes	C30H46O5	0,166	1533
Triterpenes	C30H48O6	0,20	1,60
Triterpenes	C30H46O4	0,133	1533
Triterpenes	C26H30O8	0,308	1154
Triterpenes	C26H30O7	0,269	1154
Steroids	C27H46O	0,037	1704
Steroids	C19H28O2	0,105	1474
Steroids	C18H24O2	0,111	1333
Steroids	C21H30O2	0,095	1429
Steroids	C21H30O5	0,238	1429
Steroids	C21H28O5	0,238	1333
Steroids	C19H28O2	0,105	1474
Steroids	C18H22O2	0,111	1222
Steroids	C19H30O2	0,105	1579
Steroids	C21H30O3	0,143	1429
Steroids	C21H28O5	0,238	1333
Steroids	C24H34O4	0,167	1417
Steroids	C20H26O2	0,100	1300
Steroids	C24H30O3	0,125	1250
Steroids	C24H30O6	0,250	1250
Saponins	C54H92O23	0,426	1704
Saponins	C56H92O29	0,518	1643
Saponins	C42H62O16	0,381	1476
Saponins	C55H86O24	0,436	1564
Saponins	C45H74O17	0,378	1644
Saponins	C27H42O3	0,111	1556
Saponins	C51H82O22	0,431	1608
Saponins	C36H58O11	0,306	1611
Saponins	C48H78O18	0,375	1625
Saponins	C59H94O27	0,458	1593
Saponins	C27H45NO2	0,074	1667
Saponins	C53H86O23	0,434	1623
Saponins	C42H68O13	0,310	1619
Saponins	C57H92O28	0,491	1614
Saponins	C40H62O13	0,325	1550
Saponins	C55H86O24	0,436	1564
Saponins	C42H62O16	0,381	1476
Saponins	C41H68O14	0,341	1659
Saponins	C43H72O17	0,395	1674
Saponins	C35H56O10	0,286	1600
Indole	C16H21NO7	0,438	1312
Indole	C19H15N3O	0,053	0,789
Indole	C21H22N2O2	0,095	1048
Indole	C25H32N2O6	0,240	1280
Indole	C15H21N3O2	0,133	1400
Indole	C13H14N2O	0,077	1077
Indole	C33H35N5O5	0,152	1061
Indole	C33H40N2O9	0,273	1212
Indole	C21H26N2O3	0,143	1238
Indole	C21H24N2O3	0,143	1143
Indole	C14H17IN2O2	0,143	1214
Indole	C14H16I2N2O2	0,143	1143
Indole	C14H16I2N2O2	0,143	1143
Indole	C14H16I2N2O2	0,143	1143
Indole	C14H15I3N2O2	0,143	1071
Indole	C14H16CLIN2O2	0,143	1143
Indole	C21H24N2O3	0,143	1143
Indole	C21H26N2O3	0,143	1238
Isoquinoline	C11H15NO2	0,182	1364
Isoquinoline	C17H17NO2	0,118	1000
Isoquinoline	C17H17NO2	0,118	1000
Isoquinoline	C17H9NO3	0,176	0,529
Isoquinoline	C18H17NO2	0,111	0,944
Isoquinoline	C18H19NO2	0,111	1056
Isoquinoline	C18H19NO2	0,111	1056
Isoquinoline	C17H17NO3	0,176	1000
Isoquinoline	C17H19NO3	0,176	1118
Isoquinoline	C17H19NO3	0,176	1118
Isoquinoline	C17H19NO3	0,176	1118
Isoquinoline	C18H15NO3	0,167	0,833
Isoquinoline	C18H17NO3	0,167	0,944
Isoquinoline	C18H17NO3	0,167	0,944
Isoquinoline	C19H21NO2	0,105	1105
Isoquinoline	C19H21NO2	0,105	1105
Isoquinoline	C18H19NO3	0,167	1056
Isoquinoline	C18H19NO3	0,167	1056
Isoquinoline	C18H19NO3	0,167	1056
Isoquinoline	C18H19NO3	0,167	1056
Isoquinoline	C18H19NO3	0,167	1056
Isoquinoline	C18H19NO3	0,167	1056
Isoquinoline	C18H19NO3	0,167	1056
Isoquinoline	C18H20NO3+	0,167	1111
Isoquinoline	C18H21NO3	0,167	1167
Isoquinoline	C18H21NO3	0,167	1167
Isoquinoline	C18H22NO3+	0,167	1222
Isoquinoline	C18H11NO4	0,222	0,611
Isoquinoline	C18H13NO4	0,222	0,722
Isoquinoline	C18H15NO4	0,222	0,833
Isoquinoline	C18H15NO4	0,222	0,833
Isoquinoline	C18H15NO4	0.222	0.833
Isoquinoline	C19H19NO3	0.158	1
Isoquinoline	C19H19NO3	0.158	1
Isoquinoline	C19H19NO3	0.158	1
Isoquinoline	C18H17NO4	0.222	0.944
Isoquinoline	C18H17NO4	0.222	0.944
Isoquinoline	C18H17NO4	0.222	0.944
Isoquinoline	C18H17NO4	0.222	0.944
Isoquinoline	C19H21NO3	0.158	1.105
Isoquinoline	C19H21NO3	0.158	1.105
Isoquinoline	C19H21NO3	0.158	1.105
Isoquinoline	C18H19NO4	0.222	1.056
Isoquinoline	C18H19NO4	0.222	1.056
Isoquinoline	C18H19NO4	0.222	1.056
Isoquinoline	C18H19NO4	0.222	1.056
Isoquinoline	C19H23NO3	0.158	1.211
Isoquinoline	C19H24NO3+	0.158	1.263
Isoquinoline	C18H9NO5	0.278	0.5
Isoquinoline	C18H11NO5	0.278	0.611
Isoquinoline	C19H15NO4	0.211	0.789
Isoquinoline	C19H17NO4	0.211	0.895
Isoquinoline	C19H19NO4	0.211	1
Isoquinoline	C19H19NO4	0.211	1
Isoquinoline	C19H19NO4	0.211	1
Isoquinoline	C19H19NO4	0.211	1
Isoquinoline	C19H19NO4	0.211	1
Isoquinoline	C20H23NO3	0.15	1.15
Isoquinoline	C19H21NO4	0.211	1.105
Isoquinoline	C19H21NO4	0.211	1.105
Isoquinoline	C19H21NO4	0.211	1.105
Isoquinoline	C19H21NO4	0.211	1.105
Isoquinoline	C19H21NO4	0.211	1.105
Isoquinoline	C19H21NO4	0.211	1.105
Isoquinoline	C19H21NO4	0.211	1.105
Isoquinoline	C19H21NO4	0.211	1.105
Isoquinoline	C19H21NO4	0.211	1.105
Isoquinoline	C19H21NO4	0.211	1.105
Isoquinoline	C19H21NO4	0.211	1.105
Isoquinoline	C19H23NO4	0.211	1.211
Isoquinoline	C19H23NO4	0.211	1.211
Isoquinoline	C19H23NO4	0.211	1.211
Isoquinoline	C19H23NO4	0.211	1.211
Isoquinoline	C19H23NO4	0.211	1.211
Isoquinoline	C19H23NO4	0.211	1.211
Isoquinoline	C19H23NO4	0.211	1.211
Isoquinoline	C19H13NO5	0.263	0.684
Isoquinoline	C20H19NO4	0.2	0.95
Isoquinoline	C20H19NO4	0.2	0.95
Isoquinoline	C19H17NO5	0.263	0.895
Isoquinoline	C19H17NO5	0.263	0.895
Isoquinoline	C20H21NO4	0.2	1.05
Isoquinoline	C20H21NO4	0.2	1.05
Isoquinoline	C20H21NO4	0.2	1.05
Isoquinoline	C20H22NO4+	0.2	1.1
Isoquinoline	C19H19NO5	0.263	1
Isoquinoline	C20H23NO4	0.2	1.15
Isoquinoline	C20H23NO4	0.2	1.15
Isoquinoline	C20H23NO4	0.2	1.15
Isoquinoline	C20H23NO4	0.2	1.15
Isoquinoline	C20H23NO4	0.2	1.15
Isoquinoline	C20H23NO4	0.2	1.15
Isoquinoline	C20H23NO4	0.2	1.15
Isoquinoline	C19H21NO5	0.263	1.105
Isoquinoline	C20H25NO4	0.2	1.25
Isoquinoline	C20H25NO4	0.2	1.25
Isoquinoline	C20H25NO4	0.2	1.25
Isoquinoline	C19H23NO5	0.263	1.211
Isoquinoline	C21H22NO4+	0.19	1.048
Isoquinoline	C20H19NO5	0.25	0.95
Isoquinoline	C21H23NO4	0.19	1.095
Isoquinoline	C21H23NO4	0.19	1.095
Isoquinoline	C21H24NO4+	0.19	1.143
Isoquinoline	C20H21NO5	0.25	1.05
Isoquinoline	C20H21NO5	0.25	1.05
Isoquinoline	C20H21NO5	0.25	1.05
Isoquinoline	C20H21NO5	0.25	1.05
Isoquinoline	C20H21NO5	0.25	1.05
Isoquinoline	C20H21NO5	0.25	1.05
Isoquinoline	C20H21NO5	0.25	1.05
Isoquinoline	C20H21NO5	0.25	1.05
Isoquinoline	C21H25NO4	0.19	1.19
Isoquinoline	C21H25NO4	0.19	1.19
Isoquinoline	C21H26NO4+	0.19	1.238
Isoquinoline	C21H26NO4+	0.19	1.238
Isoquinoline	C20H23NO5	0.25	1.15
Isoquinoline	C20H15NO6	0.3	0.75
Isoquinoline	C21H21NO5	0.238	1
Isoquinoline	C21H21NO5	0.238	1
Isoquinoline	C21H21NO5	0.238	1
Isoquinoline	C20H19NO6	0.3	0.95
Isoquinoline	C21H23NO5	0.238	1.095
Isoquinoline	C21H23NO5	0.238	1.095
Isoquinoline	C21H23NO5	0.238	1.095
Isoquinoline	C21H23NO6	0.286	1.095
Isoquinoline	C22H28NO4+	0.182	1.273
Isoquinoline	C20H21NO6	0.3	1.05
Isoquinoline	C21H25NO5	0.24	1.19
Isoquinoline	C21H25NO5	0.24	1.19
Isoquinoline	C21H25NO5	0.24	1.19
Isoquinoline	C21H25NO5	0.24	1.19
Isoquinoline	C21H25NO5	0.24	1.19
Isoquinoline	C21H25NO5	0.24	1.19
Isoquinoline	C21H25NO5	0.24	1.19
Isoquinoline	C21H21NO6	0.29	1
Isoquinoline	C21H21NO6	0.29	1
Isoquinoline	C21H23NO6	0.29	1.1
Isoquinoline	C21H23NO6	0.29	1.1
Isoquinoline	C21H23NO6	0.29	1.1
Isoquinoline	C21H23NO6	0.29	1.1
Isoquinoline	C22H27NO5	0.23	1.23
Isoquinoline	C23H31NO4	0.17	1.35
Isoquinoline	C21H17NO7	0.33	0.81
Isoquinoline	C21H21NO7	0.33	1
Isoquinoline	C22H25NO6	0.27	1.14
Isoquinoline	C22H23NO7	0.32	1.05
Isoquinoline	C24H33NO5	0.21	1.38
Isoquinoline	C32H32N2O2	0.06	1
Isoquinoline	C36H38N2O6	0.17	1.06
Isoquinoline	C36H38N2O6	0.17	1.06
Isoquinoline	C36H38N2O6	0.17	1.06
Isoquinoline	C36H38N2O6	0.17	1.06
Isoquinoline	C36H38N2O6	0.17	1.06
Isoquinoline	C37H38N2O6	0.16	1.03
Isoquinoline	C37H40N2O6	0.16	1.08
Isoquinoline	C37H40N2O6	0.16	1.08
Isoquinoline	C37H40N2O6	0.16	1.08
Isoquinoline	C37H40N2O6	0.16	1.08
Isoquinoline	C37H40N2O6	0.16	1.08
Isoquinoline	C37H40N2O6	0.16	1.08
Isoquinoline	C37H40N2O6	0.16	1.08
Isoquinoline	C37H40N2O6	0.16	1.08
Isoquinoline	C37H40N2O6	0.16	1.08
Isoquinoline	C37H40N2O6	0.16	1.11
Isoquinoline	C38H42N2O6	0.16	1.11
Isoquinoline	C38H42N2O6	0.16	1.11
Isoquinoline	C38H42N2O6	0.24	1.07
Isoquinoline	C29H31NO7	0.14	1.38
Isoquinoline	C29H40N2O4	0.2	0.7
Isoquinoline	C20H14NO4	0.19	1.05
Isoquinoline	C21H22NO4	0.2	0.9
Isoquinoline	C20H18NO4	0.17	1.17
Isoquinoline	C18H21NO3	0.18	1.12
Isoquinoline	C17H19NO3	0	0.78
Isoquinoline	C9H7N	0	1
Isoquinoline	C11H11N	0	0.44
Isoquinoline	C9H4CL3N	0.2	0.7
Isoquinoline	C10H7NO2	0	1.3
Isoquinoline	C10H13N	0.18	1.36
Isoquinoline	C11H15NO2	0.22	0.67
Isoquinoline	C9H6N2O2	0	0.9
Isoquinoline	C10H9N	0	0.67
Isoquinoline	C9H6FN	0	0.6
Isoquinoline	C10H6N2	0.2	1.05
Isoquinoline	C20H21NO4	0.19	1.29
Isoquinoline	C21H27NO4	0.19	1.29
Isoquinoline	C21H25NO4	0.19	1.19
Isoquinoline	C19H23NO4	0.21	1.21
Isoquinoline	C20H25NO4	0.2	1.25
Isoquinoline	C19H21NO4	0.21	1.11
Isoquinoline	C17H15NO2	0.12	0.88
Isoquinoline	C17H9NO3	0.18	0.53
Isoquinoline	C19H21NO4	0.21	1.11
Isoquinoline	C20H23NO4	0.2	1.15
Piperidine	C8H17N	0	2.13
Piperidine	C22H27NO2	0.09	1.23
Piperidine	C17H19NO3	0.18	1.12
Piperidine	C16H17BRCLN3O3	0.19	1.06
Piperidine	C15H24N2O	0.07	1.6
Piperidine	C15H24N2O2	0.13	1.6
Piperidine	C14H21NO	0.07	1.5
Piperidine	C5H9N	0	1.8
Piperidine	C26H35NO4	0.15	1.35
Piperidine	C17H35N	0	2.06
Pyrrolidine	C10H14N2	0	1.4
Pyrrolidine	C8H13NO	0.13	1.63
Pyrrolidine	C13H24N2O	0.08	1.85
Pyrrolidine	C9H12N2	0	1.33
Pyrrolidine	C14H19NO2	0.14	1.36
Pyrrolidine	C14H20N2O	0.07	1.43
Pyrrolidine	C13H20N2	0	1.54
Pyrrolidine	C13H21N2	0	1.62
Pyrrolidine	C13H19NO3	0.23	1.46
Pyrrolidine	C14H19NO3	0.21	1.36
Pyrrolidine	C13H17NO2	0.15	1.31
Pyrrolizidines	C18H25NO5	0.28	1.39
Pyrrolizidines	C18H25NO6	0.33	1.39
Pyrrolizidines	C21H33NO7	0.33	1.57
Pyrrolizidines	C18H25NO5	0.28	1.39
Pyrrolizidines	C18H25NO6	0.33	1.39
Pyrrolizidines	C16H23NO6	0.38	1.44
Pyrrolizidines	C16H27NO5	0.31	1.69
Pyrrolizidines	C21H33NO8	0.38	1.57
Pyrrolizidines	C15H25NO5	0.33	1.67
Pyrrolizidines	C15H25NO5	0.33	1.67
Pyrrolizidines	C16H27NO6	0.38	1.69
Pyrrolizidines	C15H25NO5	0.33	1.67
Pyrrolizidines	C15H25NO4	0.27	1.67
Pyrrolizidines	C18H25NO6	0.33	1.39
Pyrrolizidines	C18H27NO6	0.33	1.5
Protoalkaloids	C11H17NO3	0.27	1.55
Protoalkaloids	C10H15NO	0.1	1.5
Protoalkaloids	C8H11NO	0.13	1.38
Protoalkaloids	C9H11NO	0.11	1.22
Protoalkaloids	C10H15NO	0.1	1.5
Protoalkaloids	C10H15NO	0.1	1.5
Protoalkaloids	C9H13NO2	0.22	1.44
Protoalkaloids	C9H13NO	0.11	1.44
Protoalkaloids	C8H11NO	0.13	1.38
Protoalkaloids	C8H11NO2	0.25	1.38
Purine	C8H10N4O2	0.25	1.25
Purine	C7H8N4O2	0.29	1.14
Quinoline	C20H24N2O2	0.1	1.2
Quinoline	C19H22N2O	0.05	1.16
Quinoline	C12H9NO2	0.17	0.75
Quinoline	C14H13NO4	0.29	0.93
Quinoline	C14H13NO4	0.29	0.93
Quinolizidine	C15H24N2O	0.07	1.6
Quinolizidine	C15H26N2	0	1.73
Quinolizidine	C9H17N	0	1.89
Quinolizidine	C15H20N2O	0.07	1.33
Quinolizidine	C15H24N2O	0.07	1.6
Quinolizidine	C14H22N2O	0.07	1.57
Quinolizidine	C15H24N2O2	0.13	1.6
Quinolizidine	C15H24N2	0	1.6
Quinolizidine	C10H19NO	0.1	1.9
Quinolizidine	C14H20N2O	0.07	1.43
Tropane	C8H15NO	0.13	1.88
Tropane	C16H21NO3	0.19	1.31
Tropane	C7H13NO3	0.43	1.86
Tropane	C7H13NO3	0.43	1.86
Tropane	C7H13NO4	0.57	1.86
Tropane	C7H13NO4	0.57	1.86
Tropane	C7H13NO4	0.57	1.86
Tropane	C7H13NO4	0.57	1.86
Tropane	C7H13NO5	0.71	1.86
Tropane	C17H21NO4	0.24	1.24
Tropane	C17H23NO3	0.18	1.35
Tropane	C17H21NO4	0.24	1.24
Flavonoids	C₁₅H₁₀O₄	0.27	0.67
Flavonoids	C₁₅H₁₀O₅	0.33	0.67
Flavonoids	C₁₆H₁₂O₆	0.38	0.75
Flavonoids	C₁₅H₁₀O₆	0.4	0.67
Flavonoids	C₁₅H₁₂O₅	0.33	0.8
Flavonoids	C₁₆H₁₄O₅	0.31	0.88
Flavonoids	C₁₆H₁₂O₃	0.19	0.75
Flavonoids	C₁₅H₁₂O₄	0.27	0.8
Flavonoids	C₁₆H₁₄O₆	0.38	0.88
Flavonoids	C₁₅H₁₀O₃	0.2	0.67
Flavonoids	C₁₅H₁₂O₄	0.27	0.8
Flavonoids	C₁₆H₁₂O₆	0.38	0.75
Flavonoids	C₁₅H₁₀O₇	0.47	0.67
Flavonoids	C₁₅H₁₂O₆	0.4	0.8
Flavonoids	C15H14O6	0.4	0.93
Flavonoids	C15H10O7	0.47	0.67
Flavonoids	C21H21O11	0.52	1
Flavonoids	C27H31O15	0.56	1.15
Flavonoids	C20H19O10	0.5	0.95
Flavonoids	C21H21O12	0.57	1
Flavonoids	C15H11O6	0.4	0.73
Flavonoids	C15H11O7	0.47	0.73
Flavonoids	C17H15O7	0.41	0.88
Flavonoids	C15H11O5	0.33	0.73
Flavonoids	C16H13O6	0.38	0.81
Flavonoids	C16H13O7	0.44	0.81
Flavonoids	C23H25O12	0.52	1.09
Flavonoids	C22H23O11	0.5	1.05
Flavonoids	C22H23O12	0.55	1.05
Flavonoids	C21H20O11	0.52	0.95
Flavonoids	C21H20O12	0.57	0.95
Flavonoids	C21H18O13	0.62	0.86
Flavonoids	C16H12O7	0.44	0.75
Flavonoids	C15H10O8	0.53	0.67
Flavonoids	C15H10O6	0.4	0.67
Flavonoids	C15H12O7	0.47	0.8
Flavonoids	C21H22O11	0.52	1.05
Flavonoids	C26H28O15	0.58	1.08
Flavonoids	C17H14O7	0.41	0.82
Flavonoids	C23H22O6	0.26	0.96
Flavonoids	C18H14O6	0.33	0.78
Flavonoids	C26H28O6	0.23	1.08
Flavonoids	C27H30O15	0.56	1.11
Flavonoids	C34H40O16	0.47	1.18
Flavonoids	C20H20O6	0.3	1
Flavonoids	C21H20O11	0.52	0.95
Flavonoids	C27H30O15	0.56	1.11
Flavonoids	C20H20O4	0.2	1
Flavonoids	C20H20O5	0.25	1
Flavonoids	C25H22O7	0.28	0.88
Flavonoids	C18H16O8	0.44	0.89
Flavonoids	C19H18O8	0.42	0.95
Flavonoids	C17H14O5	0.29	0.82
Flavonoids	C21H21O11	0.52	1
Flavonoids	C22H23O12	0.55	1.05
Flavonoids	C22H23O11	0.5	1.05
Flavonoids	C23H25O12	0.52	1.09
Flavonoids	C21H21O10	0.48	1
Flavonoids	C27H31O16	0.59	1.15
Flavonoids	C27H30O16	0.59	1.11
Flavonoids	C28H31O15	0.54	1.11
Phenolic acid	C7H6O3	0.43	0.86
Phenolic acid	C7H6O4	0.57	0.86
Phenolic acid	C8H8O3	0.38	1
Phenolic acid	C8H8O4	0.5	1
Phenolic acid	C9H8O3	0.33	0.89
Phenolic acid	C10H10O4	0.4	1
Phenolic acid	C9H8O4	0.44	0.89
Phenolic acid	C11H12O5	0.45	1.09
Phenolic acid	C7H6O5	0.71	0.86
Phenolic acid	C8H8O5	0.63	1
Tannins	C30H24O12	0.4	0.8
Tannins	C14H6O8	0.57	0.43
Tannins	C42H32O26	0.62	0.76
Tannins	C60H48O24	0.4	0.8
Tannins	C76H52H46	—	—
Tannins	C27H24O18	0.67	0.89
Tannins	C101H60O50	0.5	0.59
Tannins	C41H32O26	0.63	0.78
Tannins	C44H32O27	0.61	0.73
Tannins	C75H52O48	0.64	0.69
Tannins	C31H28O12	0.39	0.9
Tannins	C30H24O12	0.4	0.8
Tannins	C30H26O12	0.4	0.87
Tannins	C45H38O18	0.4	0.84
Tannins	C60H48O24	0.4	0.8
Coumarin	C9H6O2	0.22	0.67
Coumarin	C9H6O3	0.33	0.67
Coumarin	C9H6O4	0.44	0.67
Coumarin	C10H8O4	0.4	0.8
Coumarin	C15H16O9	0.6	1.07
Coumarin	C10H8O3	0.3	0.8
Coumarin	C14H14O4	0.29	1
Coumarin	C11H6O3	0.27	0.55
Coumarin	C12H8O4	0.33	0.67
Coumarin	C16H14O4	0.25	0.88
Coumarin	C15H16O3	0.2	1.07
Coumarin	C11H10O4	0.36	0.91
Coumarin	C10H8O4	0.4	0.8
Coumarin	C15H16O3	0.2	1.07
Coumarin	C16H14O3	0.19	0.88
Coumarin	C12H6O4	0.33	0.5
Stilbene	C14H12O3	0.21	0.86
Stilbene	C14H12O4	0.29	0.86
Stilbene	C20H22O8	0.4	1.1
Stilbene	C20H22O9	0.45	1.1
Stilbene	C16H16O3	0.19	1
Stilbene	C17H18O3	0.18	1.06
Stilbene	C21H24O9	0.43	1.14
Stilbene	C15H14O4	0.27	0.93
Stilbene	C21H24O8	0.38	1.14
Lignan	C20H26O6	0.3	1.3
Lignan	C20H22O6	0.3	1.1
Lignan	C20H24O6	0.3	1.2
Lignan	C20H22O6	0.3	1.1
Lignan	C22H22O8	0.36	1
Lignan	C24H24O9	0.38	1
Lignan	C22H26O7	0.32	1.18
Lignan	C20H18O6	0.3	0.9
Lignan	C20H18O7	0.35	0.9
Lignan	C20H20O6	0.3	1
Lignan	C21H22O6	0.29	1.05
Lignan	C18H18O2	0.11	1
Lignan	C18H20O3	0.17	1.11
Lignan	C20H24O6	0.3	1.2
Lignan	C22H28O8	0.36	1.27
Lignan	C20H24O6	0.3	1.2
Lignan	C20H20O5	0.25	1
Lignan	C20H22O6	0.3	1.1
Anthraquinones	C15H10O4	0.27	0.67
Anthraquinones	C15H10O5	0.33	0.67
Anthraquinones	C15H10O6	0.4	0.67
Anthraquinones	C15H8O6	0.4	0.53
Anthraquinones	C14H8O4	0.29	0.57
Anthraquinones	C25H26O13	0.52	1.04
Anthraquinones	C20H24O5	0.25	1.2
Anthraquinones	C20H24O6	0.3	1.2
Anthraquinones	C22H20O4	0.18	0.91
Anthraquinones	C21H22O9	0.43	1.05
Anthraquinones	C16H12O5	0.31	0.75
Anthraquinones	C20H18O5	0.25	0.9
Anthraquinones	C20H18O4	0.2	0.9
Anthraquinones	C26H28O10	0.38	1.08
Anthraquinones	C16H12O5	0.31	0.75
Anthraquinones	C15H10O4	0.27	0.67
Anthraquinones	C20H24O5	0.25	1.2
Anthraquinones	C15H10O6	0.4	0.67

## Sheet: DBE
Class	DBE
Tropane	7.5
Tropane	2
Tropane	8.5
Quinolizidine	6
Quinolizidine	7
Quinolizidine	4.5
Quinolizidine	6
Quinolizidine	5
Quinolizidine	7
Quinolizidine	5.5
Indole	6.5
Indole	13
Indole	12
Indole	10
Indole	9.5
Indole	9
Indole	19.5
Indole	17
Indole	11
Indole	12
Quinoline	10
Quinoline	9.5
Protoalkaloids	5.5
Protoalkaloids	6.5
Purine	7
Purine	6
Pyrrolizidine	6.5
Pyrrolizidine	7.5
Piperidine	6
Piperidine	6.5
Piperidine	1
Piperidine	11
Piperidine	1.5
Pyrrolidinic	6
Pyrrolidinic	3.5
Pyrrolidinic	5
Pyrrolidinic	6
Pyrrolidinic	7
Pyrrolidinic	5.5
Pyrrolidinic	7.5
Pyrrolidinic	8.5
Isoquinoline	6
Isoquinoline	7
Isoquinoline	8
Isoquinoline	9
Isoquinoline	10
Isoquinoline	11
Isoquinoline	12
Isoquinoline	13
Isoquinoline	14
Triterpenes	5
Triterpenes	6
Triterpenes	7
Triterpenes	8
Triterpenes	10
Triterpenes	12
Steroids	5
Steroids	6
Steroids	7
Steroids	8
Steroids	10
Saponins	7
Saponins	8
Saponins	9
Saponins	10
Saponins	11
Saponins	12
Saponins	13
Flavonoids	10
Flavonoids	11
Flavonoids	12
Flavonoids	13
Flavonoids	14
Phenolic acid	5
Phenolic acid	6
Phenolic acid	7
Tannins	11
Tannins	15
Tannins	17
Tannins	18
Tannins	25
Tannins	26
Tannins	27
Tannins	36
Tannins	49
Tannins	72
Coumarin	7
Coumarin	8
Coumarin	9
Stilbene	7
Stilbene	8
Lignan	7
Lignan	8
Lignan	9
Lignan	10
Lignan	11
Lignan	12
Anthraquinones	10
Anthraquinones	11
Anthraquinones	12
Anthraquinones	13
